# Supplementary material for: Improving Risk Stratification for Transient Ischaemic Attacks and Ischaemic Stroke in Patients with Coronary Artery Disease: A Combined Radiomics Analysis of Multimodal Adipose Tissue
Source: Diagnostics (Basel). 2026 Jan 1;16(1):118. doi: 10.3390/diagnostics16010118 (PMC12785820; doi:10.3390/diagnostics16010118)
Supplement: Supplementary file 1 [file diagnostics-16-00118-s001.zip]

Archive with 1 entries (1 files):
- diagnostics-3984390-supplementary.pdf
